# Supplementary material for: Comparative genomics, pangenomics, and phenomic studies of Pectobacterium betavasculorum strains isolated from sugar beet, potato, sunflower, and artichoke: insights into pathogenicity, virulence determinants, and adaptation to the host plant
Source: Front Plant Sci. 2024 Mar 21;15:1352318. doi: 10.3389/fpls.2024.1352318 (PMC10991766; doi:10.3389/fpls.2024.1352318)
Supplement: Supplementary file 1 [file DataSheet_1.zip]

Archive with 34 entries (34 files):
- Borowska_Beszta_et_al_supplementary_metarials.docx
- __MACOSX/._Borowska_Beszta_et_al_supplementary_metarials.docx
- Figure S3.pdf
- __MACOSX/._Figure S3.pdf
- Figure S4.pdf
- __MACOSX/._Figure S4.pdf
- Figure_S1_TEM.jpg
- __MACOSX/._Figure_S1_TEM.jpg
- Figure_S2_Phenotypic characteristic.jpg
- __MACOSX/._Figure_S2_Phenotypic characteristic.jpg
- Figure_S5 AHL.jpg
- __MACOSX/._Figure_S5 AHL.jpg
- Figure_S6 Siderophores.jpg
- __MACOSX/._Figure_S6 Siderophores.jpg
- Figure_S7_IAA syntesis.jp2
- __MACOSX/._Figure_S7_IAA syntesis.jp2
- Figure_S8_adaptation.jpg
- __MACOSX/._Figure_S8_adaptation.jpg
- Figure_S9_%sucrose.jpg
- __MACOSX/._Figure_S9_%sucrose.jpg
- Figure_S10_FA statistic.jpg
- __MACOSX/._Figure_S10_FA statistic.jpg
- Figure_S11-MLSA.jpg
- __MACOSX/._Figure_S11-MLSA.jpg
- Figure_S14_nif_operon.jpg
- __MACOSX/._Figure_S14_nif_operon.jpg
- Figure_S15_histidine_degradation_pathway.png
- __MACOSX/._Figure_S15_histidine_degradation_pathway.png
- Figure_S16_quinovose.png
- __MACOSX/._Figure_S16_quinovose.png
- FigureS12_Genomic_analyses_fin.jpg
- __MACOSX/._FigureS12_Genomic_analyses_fin.jpg
- Fogure_S13_venn_t0.jpg
- __MACOSX/._Fogure_S13_venn_t0.jpg
